# Supplementary material for: catena-Poly[[diaqua­strontium]-bis­(μ-2-bromo­benzoato)-κ2 O,O′:O′;κ3 O:O,O′]
Source: Acta Crystallogr Sect E Struct Rep Online. 2009 Nov 4;65(Pt 12):m1500. doi: 10.1107/S1600536809045395 (PMC2972083; doi:10.1107/S1600536809045395)
Supplement: Supplementary file 2 [file e-65-m1500-Isup2.hkl]

# 
# h,k,l, Fc-squared, Fo-squared, sigma(Fo-squared) and status flag 
# 
data_I
_shelx_title ' d in Pbcn' 
_shelx_refln_list_code          4 
_shelx_F_calc_maximum      329.27 
_exptl_crystal_F_000      1008.00 
_reflns_d_resolution_high  0.8411 
 
loop_ 
 _symmetry_equiv_pos_as_xyz 
 'x, y, z' 
 '-x+1/2, -y+1/2, z+1/2' 
 '-x, y, -z+1/2' 
 'x+1/2, -y+1/2, -z' 
 '-x, -y, -z' 
 'x-1/2, y-1/2, -z-1/2' 
 'x, -y, z-1/2' 
 '-x-1/2, y-1/2, z' 
 
_cell_length_a    18.7395 
_cell_length_b    11.6690 
_cell_length_c     8.0529 
_cell_angle_alpha  90.000 
_cell_angle_beta   90.000 
_cell_angle_gamma  90.000 
 
_shelx_F_squared_multiplier     1.000 
 
loop_ 
 _refln_index_h 
 _refln_index_k 
 _refln_index_l 
 _refln_F_squared_calc 
 _refln_F_squared_meas 
 _refln_F_squared_sigma 
 _refln_observed_status 
   4   0   0    34058.57    27559.80   1487.13 o 
   6   0   0    54086.19    48280.69   3300.28 o 
   8   0   0    25363.98    22075.73   1399.98 o 
  10   0   0      109.60      292.00     67.63 o 
  12   0   0    43359.66    46706.25   4054.92 o 
  14   0   0       10.71      120.24     72.10 o 
  16   0   0     6069.54     7971.20   1141.93 o 
  18   0   0      108.85      133.84     97.44 o 
  20   0   0     1894.90     2086.43    527.18 o 
  22   0   0      398.75       -3.61     55.11 o 
   3   1   0    49830.13    53125.97   3013.40 o 
   5   1   0     1640.09     1498.03     97.87 o 
   7   1   0     2575.58     2493.51    109.95 o 
   9   1   0    10347.91    10255.91    458.53 o 
  11   1   0     3501.93     3625.24    240.74 o 
  13   1   0     5869.20     6598.31    362.49 o 
  15   1   0     1400.41     1693.67    203.31 o 
  17   1   0     2286.50     2563.32    275.00 o 
  19   1   0      617.35      849.10    169.91 o 
  21   1   0     1306.52     1644.70    493.94 o 
   0   2   0    20691.03    16348.99   1970.92 o 
   2   2   0    92261.27   107070.04   5531.81 o 
   4   2   0     5922.65     4293.68    135.64 o 
   6   2   0    93971.55    94469.09   5721.67 o 
   8   2   0     6240.36     5142.35    194.98 o 
  10   2   0    22543.37    21326.26    957.09 o 
  12   2   0     1097.70     1124.49    101.90 o 
  14   2   0    12747.61    14527.97    814.03 o 
  16   2   0        2.85       73.04     67.19 o 
  18   2   0     2562.97     3112.57    268.63 o 
  20   2   0      609.80      529.33    168.61 o 
  22   2   0      442.02      109.06     83.74 o 
   1   3   0     1426.90     1298.96     29.16 o 
   3   3   0    12250.73    11832.92    315.87 o 
   5   3   0    19288.39    19301.06    619.20 o 
   7   3   0    18055.45    17463.14    674.26 o 
   9   3   0       78.28       54.66     23.55 o 
  11   3   0     2036.83     2067.89    131.30 o 
  13   3   0      231.65      285.68     75.63 o 
  15   3   0     4632.50     5230.33    326.23 o 
  17   3   0      997.87     1090.26    149.00 o 
  19   3   0     1383.78     1474.47    334.56 o 
  21   3   0      110.94       26.43     57.34 o 
   0   4   0    23081.42    20562.16    822.54 o 
   2   4   0    37811.10    37906.00   1329.74 o 
   4   4   0    36016.88    36105.31   1416.36 o 
   6   4   0      658.86      436.44     28.15 o 
   8   4   0    39734.73    38163.25   1668.06 o 
  10   4   0     4042.95     3692.92    169.46 o 
  12   4   0     4900.20     5209.61    323.23 o 
  14   4   0     1439.21     1398.71    136.54 o 
  16   4   0     1903.55     2100.11    181.83 o 
  18   4   0       27.96       -4.22     53.84 o 
  20   4   0      353.68      244.69    119.80 o 
   1   5   0     2255.42     2843.35     81.04 o 
   3   5   0       58.30       84.10     15.19 o 
   5   5   0     2597.33     2801.36     98.73 o 
   7   5   0      980.76     1098.64     64.11 o 
   9   5   0     5715.02     5503.68    204.71 o 
  11   5   0      540.21      562.07     52.79 o 
  13   5   0     2318.70     2618.37    166.67 o 
  15   5   0      469.06      578.44     87.76 o 
  17   5   0      217.49      224.34    121.07 o 
  19   5   0      921.70     1039.64    401.10 o 
   0   6   0     6393.76     6158.73    252.58 o 
   2   6   0     9923.63     9549.02    293.95 o 
   4   6   0    22767.16    22778.87    702.96 o 
   6   6   0     3987.34     3823.75    124.21 o 
   8   6   0     8595.86     9029.34    393.38 o 
  10   6   0     2246.06     2469.41    149.59 o 
  12   6   0       99.50      139.41     44.23 o 
  14   6   0      574.14      629.81     75.51 o 
  16   6   0     1608.00     1741.02    143.57 o 
  18   6   0       23.06      -17.39     33.84 o 
  20   6   0      273.50      241.33    109.56 o 
   1   7   0      849.71      842.95     43.09 o 
   3   7   0      956.22     1080.37     58.31 o 
   5   7   0     5471.62     5730.58    178.87 o 
   7   7   0      180.96      204.83     25.45 o 
   9   7   0     1109.22     1346.53     95.81 o 
  11   7   0     1214.86     1367.50    117.30 o 
  13   7   0     5625.95     6292.93    394.18 o 
  15   7   0      157.04      197.81     49.06 o 
  17   7   0     2430.54     2950.02    239.55 o 
  19   7   0      163.69      151.88     74.95 o 
   0   8   0       29.20        9.39     23.99 o 
   2   8   0     7452.97     7235.79    247.93 o 
   4   8   0       13.97       17.32     15.35 o 
   6   8   0     8949.15     9122.35    324.18 o 
   8   8   0       78.17       95.95     21.82 o 
  10   8   0     6951.14     7841.26    348.73 o 
  12   8   0       99.37      111.99     47.93 o 
  14   8   0     1217.20     1565.98    189.27 o 
  16   8   0      192.16      168.00     69.33 o 
  18   8   0      258.71      288.62    101.52 o 
   1   9   0     1601.74     1588.29     80.86 o 
   3   9   0     3241.21     3447.82    184.63 o 
   5   9   0      170.87      180.58     26.91 o 
   7   9   0     9388.98     9573.15    343.68 o 
   9   9   0      761.84      813.32     58.98 o 
  11   9   0     4728.63     5214.15    248.53 o 
  13   9   0        4.43       35.95     29.55 o 
  15   9   0     2125.28     2886.67    245.93 o 
   0  10   0     5216.82     5638.18    515.48 o 
   2  10   0     1105.22     1188.21     86.28 o 
   4  10   0     4684.87     4946.79    189.28 o 
   6  10   0      184.21      182.40     34.43 o 
   8  10   0     3342.22     3331.56    146.65 o 
  10  10   0     1781.57     1972.84    105.39 o 
  12  10   0     2294.95     2712.42    167.23 o 
  14  10   0      756.49      678.37    102.23 o 
   1  11   0     1447.80     1469.97    111.14 o 
   3  11   0      562.43      509.46     69.41 o 
   5  11   0     6731.75     6663.84    296.53 o 
   7  11   0     1035.88      937.72     76.81 o 
   9  11   0     2255.14     2449.76    119.52 o 
  11  11   0       98.90       73.66     40.54 o 
  13  11   0     3149.14     3303.80    362.49 o 
   0  12   0      596.46      565.57    172.34 o 
   2  12   0     2188.74     2088.43    152.42 o 
   4  12   0     1109.57     1108.42     79.23 o 
   6  12   0      676.60      671.06     77.93 o 
   8  12   0     1350.25     1501.62    107.98 o 
  10  12   0     1313.48     1110.55    257.64 o 
   1  13   0     1228.47     1215.06    120.55 o 
   3  13   0      759.42      717.52     97.91 o 
   5  13   0      194.01      179.93     42.03 o 
   7  13   0     1266.49     1299.20    175.23 o 
   1   1   1     1242.84     1348.28     18.12 o 
   2   1   1     5855.99     6050.29    165.33 o 
   3   1   1    15535.77    15198.52    325.11 o 
   4   1   1     1990.59     1891.19     44.09 o 
   5   1   1      909.41      810.84     30.04 o 
   6   1   1      405.73      485.46     29.02 o 
   7   1   1    17888.98    15922.94    433.95 o 
   8   1   1      515.20      540.27     33.77 o 
   9   1   1     3555.20     3125.17    110.82 o 
  10   1   1     1040.24     1033.84     65.49 o 
  11   1   1     8534.70     7995.16    269.51 o 
  12   1   1       97.87      148.17     36.71 o 
  13   1   1     3936.94     4198.81    200.25 o 
  14   1   1     1140.67     1210.34    115.78 o 
  15   1   1     7975.89     8898.85    368.01 o 
  16   1   1       92.02      109.79     38.78 o 
  17   1   1     2883.73     3491.22    197.56 o 
  18   1   1        5.17        8.05     27.07 o 
  19   1   1     4059.94     5323.39    339.36 o 
  20   1   1      291.83      277.92     65.80 o 
  21   1   1      898.71     1123.74    290.53 o 
  22   1   1       61.97       36.26     44.16 o 
   0   2   1        7.70       59.73      7.20 o 
   1   2   1     5586.86     5559.52    103.36 o 
   2   2   1     3681.66     3252.25     53.40 o 
   3   2   1      143.91      195.03      5.84 o 
   4   2   1      924.07     1176.47     29.93 o 
   5   2   1      214.98      294.09     19.21 o 
   6   2   1    25448.78    23927.46    665.33 o 
   7   2   1     1463.37     1395.08     47.36 o 
   8   2   1      473.08      476.68     31.82 o 
   9   2   1      871.55     1004.00     53.41 o 
  10   2   1     4951.58     4713.39    159.97 o 
  11   2   1      180.68      245.60     34.44 o 
  12   2   1       10.61       16.95     17.74 o 
  13   2   1      627.62      761.37     63.86 o 
  14   2   1     1104.47     1136.02     95.52 o 
  15   2   1       57.08       69.62     32.62 o 
  16   2   1      512.70      732.88     86.45 o 
  17   2   1       25.81       21.55     27.75 o 
  18   2   1     1115.02     1273.51    126.60 o 
  19   2   1        1.79       18.98     33.22 o 
  20   2   1      226.49      144.65     55.61 o 
  21   2   1        0.00      -22.21     37.02 o 
   1   3   1     5603.01     5397.13     85.73 o 
   2   3   1     2601.63     2536.59     61.51 o 
   3   3   1     2669.20     2835.22     55.59 o 
   4   3   1     1267.74     1334.63     29.12 o 
   5   3   1    20465.51    19562.69    442.08 o 
   6   3   1     4877.86     4945.43    113.86 o 
   7   3   1     1278.69     1306.91     47.79 o 
   8   3   1      824.60      713.01     34.70 o 
   9   3   1    19112.40    18451.22    557.73 o 
  10   3   1       97.48      126.87     23.97 o 
  11   3   1     1128.82     1055.61     63.77 o 
  12   3   1     1128.41     1158.96     72.00 o 
  13   3   1    11677.21    12433.73    458.47 o 
  14   3   1       46.14       23.02     22.06 o 
  15   3   1      884.57     1018.70     85.08 o 
  16   3   1       11.61      -26.63     31.77 o 
  17   3   1     9153.89    10698.11    548.77 o 
  18   3   1       47.60       72.04     37.55 o 
  19   3   1      345.16      411.25     72.93 o 
  20   3   1      111.04       74.82     43.13 o 
  21   3   1     2436.98     3357.58    263.30 o 
   0   4   1    25902.01    23779.08    675.50 o 
   1   4   1     1397.20     1319.93     24.15 o 
   2   4   1       10.95       48.46      6.96 o 
   3   4   1     1796.59     2079.37     38.73 o 
   4   4   1    43936.79    44437.51   1371.63 o 
   5   4   1      616.64      599.09     22.16 o 
   6   4   1      280.64      374.41     15.20 o 
   7   4   1       36.95       41.21      9.62 o 
   8   4   1    16221.68    15555.91    385.69 o 
   9   4   1       85.12       69.04     15.22 o 
  10   4   1      180.42      240.35     33.34 o 
  11   4   1      465.77      467.88     43.33 o 
  12   4   1     6674.94     7068.01    245.79 o 
  13   4   1       15.10      -16.14     21.62 o 
  14   4   1     1363.17     1571.96     94.94 o 
  15   4   1      166.74      177.38     39.06 o 
  16   4   1     3271.07     3772.55    193.76 o 
  17   4   1        6.93        0.18     22.91 o 
  18   4   1      175.01      194.21     51.99 o 
  19   4   1       90.99       47.83     33.52 o 
  20   4   1      925.77     1213.20    186.09 o 
  21   4   1        4.24       35.03     41.81 o 
   1   5   1    11921.08    12008.67    206.89 o 
   2   5   1      223.43      244.01     11.41 o 
   3   5   1    15826.05    15586.10    384.41 o 
   4   5   1        3.78        6.46      5.62 o 
   5   5   1      874.31      940.09     33.99 o 
   6   5   1     1001.51     1143.65     29.67 o 
   7   5   1    13134.19    12849.91    386.37 o 
   8   5   1      149.75      175.44     15.32 o 
   9   5   1       16.91       53.08     14.19 o 
  10   5   1       34.23       47.11     17.60 o 
  11   5   1    17088.47    18034.22    529.63 o 
  12   5   1     1143.38     1124.09     71.91 o 
  13   5   1      287.83      311.39     40.60 o 
  14   5   1      217.18      200.55     37.34 o 
  15   5   1     7410.70     8721.41    363.95 o 
  16   5   1        6.04       18.34     32.09 o 
  17   5   1      105.04      116.37     44.37 o 
  18   5   1      281.10      229.80     58.47 o 
  19   5   1     2866.11     3689.43    215.31 o 
  20   5   1       52.51       22.76     28.79 o 
   0   6   1     2554.29     3021.81     84.19 o 
   1   6   1     2911.91     2945.82     61.23 o 
   2   6   1    35231.51    34174.96    854.41 o 
   3   6   1      356.22      430.69     27.61 o 
   4   6   1      813.54      730.02     22.24 o 
   5   6   1      537.02      583.19     22.32 o 
   6   6   1    16262.09    16573.57    388.97 o 
   7   6   1      309.74      301.58     18.91 o 
   8   6   1       72.93       64.11     15.87 o 
   9   6   1       12.28        8.08     15.67 o 
  10   6   1    16212.18    16807.41    564.28 o 
  11   6   1        1.21        4.38     19.39 o 
  12   6   1      562.65      612.53     38.82 o 
  13   6   1      124.99      117.63     27.76 o 
  14   6   1     4658.93     5425.11    216.75 o 
  15   6   1      115.68      105.34     29.18 o 
  16   6   1      229.88      221.53     42.53 o 
  17   6   1       10.44       -2.54     16.75 o 
  18   6   1     1327.83     1655.04    123.84 o 
  19   6   1        6.02       10.53     28.39 o 
   1   7   1     9197.70     8829.24    169.30 o 
   2   7   1        0.11       -3.28      6.18 o 
   3   7   1     3392.76     3541.01     92.83 o 
   4   7   1      680.91      691.68     23.59 o 
   5   7   1     3130.71     3181.39     74.37 o 
   6   7   1        4.94        8.30      8.34 o 
   7   7   1      379.53      411.90     27.13 o 
   8   7   1      117.90      147.04     19.33 o 
   9   7   1    10424.56    11074.08    329.00 o 
  10   7   1        7.62       21.50     21.28 o 
  11   7   1      214.38      243.34     42.42 o 
  12   7   1        3.34      -27.50     31.01 o 
  13   7   1     5074.11     6076.56    287.68 o 
  14   7   1      344.65      392.71     64.27 o 
  15   7   1        3.32       37.41     21.62 o 
  16   7   1        2.90       -5.91     17.19 o 
  17   7   1     2175.70     2462.86    142.04 o 
  18   7   1       56.96      103.00     37.31 o 
  19   7   1       38.19        7.43     19.75 o 
   0   8   1    15156.48    14386.12    475.79 o 
   1   8   1       34.50       27.25     11.23 o 
   2   8   1     1448.72     1432.11     47.20 o 
   3   8   1     1290.55     1334.35     56.66 o 
   4   8   1    16628.35    16759.67    407.14 o 
   5   8   1       79.87       76.76     13.15 o 
   6   8   1      135.52      120.98     14.37 o 
   7   8   1      581.61      612.76     32.61 o 
   8   8   1     9740.34    10441.71    270.61 o 
   9   8   1      228.03      253.76     18.46 o 
  10   8   1      277.13      279.68     29.22 o 
  11   8   1      127.78      137.31     21.53 o 
  12   8   1     4148.84     4834.85    185.96 o 
  13   8   1       79.17       74.95     33.91 o 
  14   8   1       21.39       84.02     30.81 o 
  15   8   1        0.48       21.91     26.59 o 
  16   8   1     1521.78     2111.29    152.94 o 
  17   8   1        1.43      -18.72     43.02 o 
  18   8   1      139.89      102.69     54.63 o 
   1   9   1      353.95      366.50     29.03 o 
   2   9   1       37.68       41.98     17.41 o 
   3   9   1      834.45      763.82     49.06 o 
   4   9   1      283.36      296.45     26.77 o 
   5   9   1     1198.35     1207.61     44.59 o 
   6   9   1      249.49      230.09     19.14 o 
   7   9   1     2115.55     2313.25     71.97 o 
   8   9   1       52.56       63.61     12.04 o 
   9   9   1       15.89       22.53     13.50 o 
  10   9   1       77.33       63.56     13.32 o 
  11   9   1     1091.55     1127.77     55.63 o 
  12   9   1       32.54       48.93     15.44 o 
  13   9   1       56.98       56.79     16.07 o 
  14   9   1       35.29       29.28     16.59 o 
  15   9   1      923.30      978.17    161.00 o 
  16   9   1       38.20       77.07     46.11 o 
   0  10   1     4733.63     4680.05    242.56 o 
   1  10   1       70.71       61.54     19.02 o 
   2  10   1     5842.74     6041.85    192.21 o 
   3  10   1        1.81        2.02     13.84 o 
   4  10   1     1786.83     1833.15     68.08 o 
   5  10   1       78.02       64.57     14.50 o 
   6  10   1     3759.39     4053.75    110.82 o 
   7  10   1      530.39      562.72     33.78 o 
   8  10   1      519.39      619.17     30.36 o 
   9  10   1       91.86       97.01     17.76 o 
  10  10   1     1260.68     1427.17     97.74 o 
  11  10   1        9.39       24.13     21.97 o 
  12  10   1      665.58      747.24     75.32 o 
  13  10   1       37.76       13.64     22.97 o 
  14  10   1      704.63      811.23    104.69 o 
  15  10   1       10.10        8.68     26.56 o 
   1  11   1        8.04       22.96     16.45 o 
   2  11   1       15.82       18.68     18.48 o 
   3  11   1       77.44       68.19     23.25 o 
   4  11   1        0.43        2.64      9.68 o 
   5  11   1       52.37       47.35     13.69 o 
   6  11   1        4.70      -12.49     13.37 o 
   7  11   1      117.12      118.75     19.30 o 
   8  11   1       23.69       15.30      8.02 o 
   9  11   1        0.10        0.32     16.55 o 
  10  11   1       78.51       51.77     25.65 o 
  11  11   1       59.76       38.07     30.59 o 
  12  11   1        0.08       12.13     22.02 o 
  13  11   1       27.04       17.84     28.21 o 
   0  12   1      777.14      830.62     79.80 o 
   1  12   1      179.34      152.75     29.23 o 
   2  12   1     2756.22     2959.12    144.39 o 
   3  12   1        8.11      -20.54     20.54 o 
   4  12   1      543.11      532.36     39.86 o 
   5  12   1      237.16      190.41     28.52 o 
   6  12   1     2149.51     2159.06     77.52 o 
   7  12   1       21.93       -0.18     19.37 o 
   8  12   1       95.77      140.68     37.68 o 
   9  12   1       18.11       25.31     21.56 o 
  10  12   1     1214.68     1244.45    113.83 o 
   1  13   1      384.28      325.16     59.35 o 
   2  13   1        0.24       33.26     23.69 o 
   3  13   1      369.86      265.25     40.75 o 
   4  13   1        5.56       -2.03     23.06 o 
   5  13   1      564.43      462.10     65.32 o 
   6  13   1       34.09       11.93     22.44 o 
   7  13   1      403.29      239.61     57.90 o 
   0   0   2    43676.15    50812.43   3050.47 o 
   1   0   2     1590.50     2109.76     39.36 o 
   2   0   2    18054.73    17803.01    490.35 o 
   3   0   2    15674.85    14122.12    458.94 o 
   4   0   2   108416.56   126116.38   8280.56 o 
   5   0   2     7128.24     6339.42    239.30 o 
   6   0   2     1779.33     1262.44     66.14 o 
   7   0   2     2292.41     1900.36     99.13 o 
   8   0   2    64286.37    59481.91   3320.49 o 
   9   0   2     6898.71     6454.12    298.59 o 
  10   0   2       57.62      147.79     35.59 o 
  11   0   2     2111.37     1939.09    138.96 o 
  12   0   2    21586.35    21302.15   1041.55 o 
  13   0   2       21.66       -2.79     23.53 o 
  14   0   2       57.06       34.70     37.79 o 
  15   0   2       98.50      105.73     50.43 o 
  16   0   2     4901.22     5351.90    373.33 o 
  17   0   2       68.42      118.27     59.59 o 
  18   0   2       27.95       40.28     55.02 o 
  19   0   2        0.54       -0.11     42.60 o 
  20   0   2     1261.73     1572.75    262.74 o 
  21   0   2        0.02        9.93     48.70 o 
   1   1   2    29708.62    34355.51    848.09 o 
   2   1   2      240.48      238.91     11.07 o 
   3   1   2     2805.36     2656.41     51.10 o 
   4   1   2     7389.76     7570.04    164.53 o 
   5   1   2     5435.64     4975.26    115.62 o 
   6   1   2      516.24      500.17     25.64 o 
   7   1   2     7130.30     6578.52    173.97 o 
   8   1   2      159.02      188.02     22.97 o 
   9   1   2    10529.53    10063.57    288.88 o 
  10   1   2      104.41      119.43     29.92 o 
  11   1   2     7749.87     7603.25    246.55 o 
  12   1   2        1.43       27.42     20.78 o 
  13   1   2     6791.96     6825.35    269.74 o 
  14   1   2      111.24      103.44     34.33 o 
  15   1   2      939.23      972.35     96.40 o 
  16   1   2       20.16       51.35     33.65 o 
  17   1   2      997.16     1112.90    114.26 o 
  18   1   2       17.95       56.96     39.91 o 
  19   1   2      456.59      481.67     80.16 o 
  20   1   2        3.96       18.00     35.91 o 
  21   1   2      734.41      560.98    165.75 o 
   0   2   2    20710.02    19501.72    554.21 o 
   1   2   2     1349.10     1057.76     21.74 o 
   2   2   2    87834.84   102534.72   3832.00 o 
   3   2   2    24588.69    23925.08    609.41 o 
   4   2   2     3962.80     3196.46     62.24 o 
   5   2   2     5047.23     4465.56    121.61 o 
   6   2   2    42857.91    40625.52   1340.24 o 
   7   2   2      105.80       51.10     14.29 o 
   8   2   2      902.29      592.24     37.51 o 
   9   2   2     4026.14     3756.96    144.16 o 
  10   2   2    28297.57    26843.10    902.90 o 
  11   2   2      990.10      984.61     71.42 o 
  12   2   2      634.85      587.80     52.73 o 
  13   2   2        6.52       -8.15     19.96 o 
  14   2   2     8133.82     8148.28    308.44 o 
  15   2   2      150.31      172.31     40.11 o 
  16   2   2       73.22       56.17     31.55 o 
  17   2   2      147.00      169.51     45.19 o 
  18   2   2     2331.32     2790.33    192.07 o 
  19   2   2       20.31       12.25     27.59 o 
  20   2   2      114.02      104.67     49.51 o 
  21   2   2       25.94       65.45     57.45 o 
   1   3   2     4206.31     3965.39     73.81 o 
   2   3   2      389.64      336.65     10.78 o 
   3   3   2     2051.95     2055.20     33.48 o 
   4   3   2     2449.27     2556.50     51.58 o 
   5   3   2     4907.34     5050.33     96.53 o 
   6   3   2      106.60      122.31     11.01 o 
   7   3   2    11397.85    11303.27    295.36 o 
   8   3   2      431.70      419.88     33.83 o 
   9   3   2      181.14      238.66     26.98 o 
  10   3   2      341.17      335.34     32.04 o 
  11   3   2     3722.36     3550.67    134.08 o 
  12   3   2       60.35       75.40     24.29 o 
  13   3   2       38.96       70.99     31.34 o 
  14   3   2       18.28       16.29     24.46 o 
  15   3   2     1785.81     1904.26    127.16 o 
  16   3   2      487.30      530.55     64.77 o 
  17   3   2       47.33       62.20     36.59 o 
  18   3   2      230.22      222.12     51.86 o 
  19   3   2     1744.89     2036.48    153.10 o 
  20   3   2       20.87       25.62     33.54 o 
  21   3   2       71.69       49.70     54.72 o 
   0   4   2    25015.11    23994.32    669.54 o 
   1   4   2     3701.84     3314.79     57.68 o 
   2   4   2     6107.06     5282.65     91.62 o 
   3   4   2     2729.60     2684.84     58.15 o 
   4   4   2    44401.39    43765.79   1469.18 o 
   5   4   2     3751.63     3420.77    102.38 o 
   6   4   2     6931.70     6258.18    126.74 o 
   7   4   2     1053.85      861.53     24.79 o 
   8   4   2     9375.95     8500.70    200.60 o 
   9   4   2      440.48      409.32     27.88 o 
  10   4   2     4929.08     4787.17    144.17 o 
  11   4   2      817.76      766.18     45.93 o 
  12   4   2     3590.11     3275.25    149.95 o 
  13   4   2      315.84      318.13     43.52 o 
  14   4   2      114.89      125.36     33.97 o 
  15   4   2       20.93       36.09     29.83 o 
  16   4   2     3308.29     3574.69    178.97 o 
  17   4   2       14.22       63.54     32.78 o 
  18   4   2        8.70       78.32     42.01 o 
  19   4   2       76.30       52.75     38.80 o 
  20   4   2      256.28      223.48     69.88 o 
   1   5   2     1708.76     1769.09     35.20 o 
   2   5   2       30.58       18.54      8.28 o 
   3   5   2        1.34       14.79      9.64 o 
   4   5   2     1100.19     1224.61     41.24 o 
   5   5   2     1388.48     1260.21     54.27 o 
   6   5   2       60.60       65.49     16.99 o 
   7   5   2      274.04      282.69     32.85 o 
   8   5   2      295.70      293.01     14.53 o 
   9   5   2      241.13      251.70     42.35 o 
  10   5   2      409.44      440.13     27.08 o 
  11   5   2     2549.68     2451.88     86.68 o 
  12   5   2      179.96      230.31     23.77 o 
  13   5   2     1369.04     1390.18     64.37 o 
  14   5   2        4.18        9.66     21.57 o 
  15   5   2      377.45      399.49     56.86 o 
  16   5   2      787.22      922.52     87.44 o 
  17   5   2     1412.54     1583.72    112.48 o 
  18   5   2      247.01      303.24     67.55 o 
  19   5   2       73.63       36.04     31.82 o 
  20   5   2        1.79       27.53     31.59 o 
   0   6   2    11878.30    11023.17    293.79 o 
   1   6   2     2659.44     2465.86     51.69 o 
   2   6   2     6258.47     5813.52    122.32 o 
   3   6   2      166.47      185.17     19.94 o 
   4   6   2     6595.22     6481.54    160.44 o 
   5   6   2      670.23      660.92     45.76 o 
   6   6   2     2790.84     2530.39    115.24 o 
   7   6   2     1449.31     1384.39     73.32 o 
   8   6   2     6810.47     6975.59    230.96 o 
   9   6   2       33.46       12.42     18.76 o 
  10   6   2     1209.74     1112.07     61.97 o 
  11   6   2      964.60      834.94     43.63 o 
  12   6   2     3011.14     2834.98    104.27 o 
  13   6   2     1257.27     1231.26     55.98 o 
  14   6   2      177.23      217.20     31.12 o 
  15   6   2       21.57       20.78     15.60 o 
  16   6   2      186.17      206.41     36.70 o 
  17   6   2        0.43        7.78     18.02 o 
  18   6   2       48.50       37.90     24.43 o 
  19   6   2       34.81       -1.46     19.67 o 
   1   7   2      161.85      206.56     15.17 o 
   2   7   2      560.74      576.58     19.63 o 
   3   7   2      416.94      448.74     35.90 o 
   4   7   2      203.96      210.98     23.48 o 
   5   7   2     4420.95     4618.33    142.00 o 
   6   7   2       92.57       98.11     25.28 o 
   7   7   2      155.61      202.29     31.08 o 
   8   7   2      859.44      836.27     69.78 o 
   9   7   2     5889.80     6014.22    249.17 o 
  10   7   2      391.43      453.58     56.38 o 
  11   7   2      178.94      191.56     43.90 o 
  12   7   2        3.37        9.98     11.99 o 
  13   7   2     1109.68     1266.33     81.55 o 
  14   7   2       33.41        4.56     25.00 o 
  15   7   2      298.72      294.34     43.99 o 
  16   7   2      135.70      133.92     31.51 o 
  17   7   2     1729.21     1914.66    111.90 o 
  18   7   2       40.12       39.36     30.05 o 
   0   8   2        2.12       -2.04     11.80 o 
   1   8   2     2104.01     2112.17     66.05 o 
   2   8   2     7015.55     6827.78    173.32 o 
   3   8   2      265.21      258.50     29.23 o 
   4   8   2       18.55       40.08     16.65 o 
   5   8   2      433.01      468.05     40.11 o 
   6   8   2     9838.17     9971.61    311.53 o 
   7   8   2      104.45      120.53     30.50 o 
   8   8   2       21.85        8.21     23.78 o 
   9   8   2       91.26      112.50     29.30 o 
  10   8   2     1551.53     1638.53     96.73 o 
  11   8   2       97.70      145.38     42.27 o 
  12   8   2       33.18       13.32     26.58 o 
  13   8   2      195.30      228.08     50.53 o 
  14   8   2     1442.36     1261.92    133.83 o 
  15   8   2        0.24        8.37     18.42 o 
  16   8   2      284.66      235.49     67.22 o 
  17   8   2       41.38       40.14     42.17 o 
   1   9   2     2606.09     2636.63     87.25 o 
   2   9   2      555.18      516.71     31.12 o 
   3   9   2     6749.06     6699.36    219.26 o 
   4   9   2      417.55      401.67     37.69 o 
   5   9   2      873.46     1005.74     55.98 o 
   6   9   2      136.04      136.86     33.01 o 
   7   9   2     2462.51     2489.52    114.12 o 
   8   9   2     1007.27     1077.29     75.04 o 
   9   9   2       12.86       41.95     24.14 o 
  10   9   2      180.16      249.75     47.01 o 
  11   9   2     3086.25     3350.09    179.10 o 
  12   9   2       21.70       25.25     25.20 o 
  13   9   2       16.00      -14.00     22.54 o 
  14   9   2      474.44      349.98     93.80 o 
  15   9   2     3607.63     4054.50    252.12 o 
  16   9   2       74.54       43.35     35.56 o 
   0  10   2     5620.28     5487.70    356.85 o 
   1  10   2      141.64      154.07     19.61 o 
   2  10   2     1108.04     1195.91     66.96 o 
   3  10   2       43.09       17.60     21.05 o 
   4  10   2     4215.86     4234.81    149.95 o 
   5  10   2      110.31       87.60     26.04 o 
   6  10   2     1510.63     1411.28     83.79 o 
   7  10   2       15.76       46.43     28.50 o 
   8  10   2     2442.89     2473.17    128.95 o 
   9  10   2       30.31       41.19     25.01 o 
  10  10   2      208.75      174.49     45.08 o 
  11  10   2       84.10       71.76     32.40 o 
  12  10   2     1319.15     1469.69    119.16 o 
  13  10   2        2.15       -4.80     27.69 o 
  14  10   2      621.06      443.46    117.06 o 
   1  11   2     4066.40     3948.75    177.84 o 
   2  11   2       46.36       49.73     17.64 o 
   3  11   2     1624.63     1523.98     56.37 o 
   4  11   2       80.84       51.59     25.13 o 
   5  11   2     1701.77     1755.28     93.65 o 
   6  11   2        0.76       -2.93     17.81 o 
   7  11   2       33.53       41.07     26.65 o 
   8  11   2      249.75      214.58     42.38 o 
   9  11   2     2958.60     3040.61    155.69 o 
  10  11   2      178.57      116.76     37.86 o 
  11  11   2      303.46      197.10     52.53 o 
  12  11   2       67.49      100.62     40.08 o 
   0  12   2     1805.44     1838.00    142.43 o 
   1  12   2       53.84       85.91     26.30 o 
   2  12   2     1475.00     1411.08     75.43 o 
   3  12   2      111.84       59.94     16.92 o 
   4  12   2      877.89      894.20     69.56 o 
   5  12   2        4.77        9.25     24.54 o 
   6  12   2     1213.39     1164.30     90.07 o 
   7  12   2        2.35       -0.12     19.00 o 
   8  12   2      635.24      475.31     94.52 o 
   9  12   2      132.93      134.40     38.20 o 
  10  12   2      503.50      415.36     71.01 o 
   1  13   2      338.84      335.77     79.33 o 
   2  13   2       21.82       11.60     21.90 o 
   3  13   2     1173.29     1088.91     88.69 o 
   4  13   2       24.23       45.67     30.97 o 
   5  13   2      171.17       98.09     35.75 o 
   6  13   2        7.81      -13.05     22.54 o 
   1   1   3       50.37       43.65      6.83 o 
   2   1   3     1480.89     1642.82     39.56 o 
   3   1   3     1667.80     1514.15     35.93 o 
   4   1   3     2135.22     2453.38     48.65 o 
   5   1   3      205.73      286.89     21.50 o 
   6   1   3     2196.73     2032.40     63.12 o 
   7   1   3     9623.31     9019.50    254.46 o 
   8   1   3     3087.81     2846.48     89.88 o 
   9   1   3     1581.39     1422.98     66.64 o 
  10   1   3     1412.30     1398.90     68.27 o 
  11   1   3     3940.83     3760.67    145.93 o 
  12   1   3     3622.64     3469.82    159.38 o 
  13   1   3     3536.17     3262.76    158.48 o 
  14   1   3     1340.74     1351.86    102.95 o 
  15   1   3     4799.96     4811.02    229.50 o 
  16   1   3      894.30      993.04     89.20 o 
  17   1   3      434.76      481.99     69.65 o 
  18   1   3      766.69      780.52     93.92 o 
  19   1   3     2466.90     2979.92    212.40 o 
  20   1   3      322.95      406.27     90.18 o 
  21   1   3      709.27      900.32    138.89 o 
   0   2   3      865.49      858.59     35.70 o 
   1   2   3     3630.34     3641.96     74.45 o 
   2   2   3    12445.45    12560.29    256.63 o 
   3   2   3      136.14       94.79     11.62 o 
   4   2   3     2358.24     2578.37     68.11 o 
   5   2   3      502.26      481.68     21.69 o 
   6   2   3     8527.87     8081.93    185.59 o 
   7   2   3       80.58      152.52     18.47 o 
   8   2   3      270.44      345.19     28.16 o 
   9   2   3       76.31       98.21     21.08 o 
  10   2   3      799.51      675.62     49.73 o 
  11   2   3       62.17       86.07     27.54 o 
  12   2   3      125.86      120.72     27.77 o 
  13   2   3       16.39       64.56     28.65 o 
  14   2   3     2129.28     2168.59    126.51 o 
  15   2   3      320.50      357.23     52.54 o 
  16   2   3      418.07      385.66     60.61 o 
  17   2   3       20.05      -27.00     27.00 o 
  18   2   3      623.74      712.49     94.41 o 
  19   2   3        0.00       -5.34     27.11 o 
  20   2   3       72.76       50.52     41.57 o 
   1   3   3     4377.42     4320.38     83.64 o 
   2   3   3      656.80      668.33     18.07 o 
   3   3   3     3280.94     3484.90     73.43 o 
   4   3   3     5531.99     5382.70    118.94 o 
   5   3   3    23641.24    23020.80    683.03 o 
   6   3   3      428.54      338.77     16.48 o 
   7   3   3       48.49       73.33     10.78 o 
   8   3   3     1282.53     1227.71     51.52 o 
   9   3   3     7030.37     6637.58    242.97 o 
  10   3   3     2712.86     2545.69    111.24 o 
  11   3   3      242.26      234.15     30.05 o 
  12   3   3      828.39      807.79     61.14 o 
  13   3   3     7989.75     8025.76    301.60 o 
  14   3   3     1408.50     1396.85     92.96 o 
  15   3   3        2.34      -17.04     22.02 o 
  16   3   3      560.97      599.54     66.89 o 
  17   3   3     3802.81     4378.17    222.73 o 
  18   3   3      388.28      366.54     80.85 o 
  19   3   3       98.06       95.32     44.64 o 
  20   3   3      545.03      475.56    112.30 o 
   0   4   3    32861.86    33189.94   1154.10 o 
   1   4   3     1387.17     1228.44     32.85 o 
   2   4   3     2196.61     2484.63     56.36 o 
   3   4   3     1855.81     1750.51     45.43 o 
   4   4   3    10928.54    10550.76    209.85 o 
   5   4   3       24.52       56.75      6.70 o 
   6   4   3       22.69       30.33      8.65 o 
   7   4   3      994.02      846.43     35.41 o 
   8   4   3    13584.37    12955.14    313.04 o 
   9   4   3      397.70      311.77     23.20 o 
  10   4   3      782.87      857.67     39.71 o 
  11   4   3       74.05       84.72     19.24 o 
  12   4   3     7258.89     7202.79    354.94 o 
  13   4   3      848.09      887.79     77.62 o 
  14   4   3      200.24      201.71     34.11 o 
  15   4   3      130.47      180.98     36.08 o 
  16   4   3     1888.76     2007.15    135.60 o 
  17   4   3       11.46       19.44     25.59 o 
  18   4   3      784.55      515.09    144.50 o 
  19   4   3        5.83      -14.15     27.79 o 
  20   4   3      753.90      593.84    180.75 o 
   1   5   3     9839.04    10057.38    197.80 o 
   2   5   3        3.88       13.76      6.69 o 
   3   5   3     7633.82     7931.72    161.88 o 
   4   5   3      947.85      953.38     40.33 o 
   5   5   3     1918.14     1959.91     69.03 o 
   6   5   3      263.52      236.27     24.30 o 
   7   5   3     8920.11     8908.52    291.63 o 
   8   5   3      410.64      411.14     35.83 o 
   9   5   3     1421.66     1370.68     43.28 o 
  10   5   3      767.96      725.30     24.74 o 
  11   5   3     9043.57     9224.25    307.06 o 
  12   5   3      383.16      399.18     29.53 o 
  13   5   3       10.13       35.39     16.84 o 
  14   5   3     1216.54     1152.16     71.09 o 
  15   5   3     5580.25     5666.65    246.21 o 
  16   5   3      657.31      620.32    106.06 o 
  17   5   3       41.33       42.85     26.70 o 
  18   5   3      311.17      292.43     91.76 o 
  19   5   3     2688.68     3275.79    210.89 o 
   0   6   3       13.44       36.73     13.67 o 
   1   6   3     1784.97     1742.88     46.58 o 
   2   6   3    22670.84    22495.42    555.56 o 
   3   6   3     3185.62     3133.69     99.76 o 
   4   6   3       65.86       77.14     15.05 o 
   5   6   3      427.99      458.45     34.74 o 
   6   6   3    12994.30    12687.24    399.71 o 
   7   6   3      596.13      582.98     43.99 o 
   8   6   3      211.79      260.69     34.18 o 
   9   6   3      508.24      522.20     49.06 o 
  10   6   3     8558.76     8917.14    338.35 o 
  11   6   3      220.12      237.58     40.25 o 
  12   6   3      698.11      645.11     36.09 o 
  13   6   3      268.52      246.75     25.23 o 
  14   6   3     4240.54     4270.21    186.71 o 
  15   6   3       31.20       43.52     17.39 o 
  16   6   3      137.37       90.10     26.10 o 
  17   6   3      119.76      110.63     25.46 o 
  18   6   3     1055.15      971.25    191.11 o 
   1   7   3     2782.95     2836.10     72.80 o 
   2   7   3      373.87      383.88     21.83 o 
   3   7   3     2092.93     2108.56     87.45 o 
   4   7   3       86.87      103.77     22.43 o 
   5   7   3     7216.16     7424.05    237.64 o 
   6   7   3      979.99      995.92     66.39 o 
   7   7   3     1255.63     1393.50     83.65 o 
   8   7   3       77.31       66.92     28.47 o 
   9   7   3     4034.63     4205.07    198.58 o 
  10   7   3       35.60       74.03     32.49 o 
  11   7   3      549.05      500.13     62.32 o 
  12   7   3      574.63      492.68     62.60 o 
  13   7   3     3768.67     3880.78    203.64 o 
  14   7   3      129.77      131.08     44.08 o 
  15   7   3      120.95       85.35     33.27 o 
  16   7   3      351.32      263.51     94.16 o 
  17   7   3     1607.94     1858.87    229.44 o 
   0   8   3    15206.93    15636.88    556.21 o 
   1   8   3     2446.20     2574.30     69.90 o 
   2   8   3      194.90      180.55     17.20 o 
   3   8   3       27.10       44.50     19.17 o 
   4   8   3     6965.22     7205.18    212.88 o 
   5   8   3     2769.87     2866.55    114.05 o 
   6   8   3      483.08      538.65     55.02 o 
   7   8   3      805.96      906.67     74.18 o 
   8   8   3     7340.59     7922.05    309.09 o 
   9   8   3       43.60       35.34     23.67 o 
  10   8   3      166.07      129.23     37.24 o 
  11   8   3      645.86      725.42     80.25 o 
  12   8   3     3082.89     3401.26    183.29 o 
  13   8   3       23.90       21.41     27.51 o 
  14   8   3        9.12       -3.59     25.53 o 
  15   8   3       26.57       34.49     37.47 o 
  16   8   3      961.95      661.96    186.74 o 
   1   9   3      320.56      345.74     25.48 o 
   2   9   3      153.35      148.33     12.63 o 
   3   9   3     1197.67     1238.19     71.81 o 
   4   9   3      165.43      181.48     30.81 o 
   5   9   3      221.50      210.30     35.23 o 
   6   9   3      142.91      105.18     27.38 o 
   7   9   3     1598.57     1539.71     85.95 o 
   8   9   3      156.55      122.38     38.67 o 
   9   9   3      169.18      155.02     39.93 o 
  10   9   3       12.24        3.99     20.32 o 
  11   9   3      759.32      753.47    101.02 o 
  12   9   3       29.00       19.90     26.38 o 
  13   9   3       42.58       40.35     35.01 o 
  14   9   3      113.11       40.51     39.76 o 
  15   9   3      428.96      275.14     91.85 o 
   0  10   3     1533.26     1520.24     85.04 o 
   1  10   3      394.77      463.89     29.38 o 
   2  10   3     2078.20     2237.39    104.69 o 
   3  10   3      325.28      347.41     40.31 o 
   4  10   3      564.97      658.41     58.77 o 
   5  10   3     1051.82     1228.79     80.20 o 
   6  10   3     3234.21     3359.12    156.52 o 
   7  10   3      755.26      683.54     64.18 o 
   8  10   3      871.74      945.65     77.97 o 
   9  10   3      399.21      365.96     52.59 o 
  10  10   3     1115.06     1277.27     96.44 o 
  11  10   3      229.13      166.44     48.18 o 
  12  10   3      202.54      150.26     47.93 o 
  13  10   3       21.68       23.84     34.41 o 
   1  11   3       58.69       94.40     22.76 o 
   2  11   3       79.82       46.75     26.03 o 
   3  11   3        1.95        7.33     16.73 o 
   4  11   3       32.20        8.38     20.27 o 
   5  11   3        0.08        4.10     21.43 o 
   6  11   3        0.31      -22.06     24.34 o 
   7  11   3        1.08       10.85     24.98 o 
   8  11   3        0.43       -1.89     17.88 o 
   9  11   3        2.65       -4.13     21.17 o 
  10  11   3       60.01       45.71     31.44 o 
  11  11   3      134.12       85.24     40.24 o 
   0  12   3      425.61      474.23     47.84 o 
   1  12   3      144.48      134.39     25.28 o 
   2  12   3     1904.78     2156.68    126.62 o 
   3  12   3      820.04      802.74    112.31 o 
   4  12   3      210.93      146.00     36.87 o 
   5  12   3       80.13       66.60     35.16 o 
   6  12   3     1131.95     1121.27    102.48 o 
   7  12   3      310.53      197.96     54.13 o 
   8  12   3      143.63       88.46     40.63 o 
   1  13   3      287.36      122.93     67.81 o 
   2  13   3        2.43        9.43     28.77 o 
   3  13   3      241.41      165.31     44.05 o 
   0   0   4    42902.13    45381.73   2902.09 o 
   1   0   4    15421.89    15678.22    484.04 o 
   2   0   4      613.98      875.97     37.40 o 
   3   0   4     5016.27     4522.22    266.66 o 
   4   0   4    40471.18    41347.23   1903.71 o 
   5   0   4     9591.38     8650.63    279.35 o 
   6   0   4      258.65      208.10     28.57 o 
   7   0   4     7638.18     6994.02    254.63 o 
   8   0   4    17811.60    17577.37    869.95 o 
   9   0   4     3003.69     2718.75    192.42 o 
  10   0   4     1747.63     1551.69    112.75 o 
  11   0   4     1780.05     1589.26    122.84 o 
  12   0   4    10456.07     9542.31    756.39 o 
  13   0   4      610.33      720.64     90.12 o 
  14   0   4      869.81      790.45    104.65 o 
  15   0   4      673.25      561.81    105.71 o 
  16   0   4     4836.03     4569.11    432.06 o 
  17   0   4       23.80       48.52     46.48 o 
  18   0   4      646.59      570.41    123.40 o 
  19   0   4       37.40       -2.10     43.37 o 
  20   0   4     1239.63     1413.57    219.30 o 
   1   1   4     9059.00     9694.09    210.92 o 
   2   1   4     1247.74     1376.66     44.52 o 
   3   1   4     8861.15     8860.86    259.87 o 
   4   1   4     1420.65     1450.99     51.04 o 
   5   1   4    11701.83    11767.63    268.74 o 
   6   1   4       55.22       66.39     10.33 o 
   7   1   4     2402.86     2415.09     75.07 o 
   8   1   4      532.45      492.52     32.05 o 
   9   1   4     4350.78     4141.00    143.56 o 
  10   1   4       76.04       74.69     28.85 o 
  11   1   4     1858.25     1917.53     99.50 o 
  12   1   4       46.52       19.40     21.33 o 
  13   1   4     1399.97     1356.75     86.55 o 
  14   1   4       73.00       75.89     30.30 o 
  15   1   4     2011.70     1962.21    152.24 o 
  16   1   4       40.40       40.66     32.14 o 
  17   1   4     2125.20     2113.21    154.32 o 
  18   1   4        2.16       23.60     29.00 o 
  19   1   4      770.21      886.48    108.44 o 
  20   1   4       35.95       52.29     41.81 o 
   0   2   4     1125.27     1534.68     67.42 o 
   1   2   4    10492.22    10436.71    235.63 o 
   2   2   4    35704.84    37034.14   1104.48 o 
   3   2   4     4644.21     4336.23    100.35 o 
   4   2   4     4464.18     4189.27    107.50 o 
   5   2   4     7817.53     7073.07    184.49 o 
   6   2   4    19970.91    19885.69    488.80 o 
   7   2   4    10463.13     9832.60    274.17 o 
   8   2   4       57.72       52.51     16.80 o 
   9   2   4     2883.55     2593.44     88.40 o 
  10   2   4    12495.06    12136.38    433.96 o 
  11   2   4      956.46      998.69     81.27 o 
  12   2   4      286.25      289.69     38.69 o 
  13   2   4     1284.73     1275.33     89.52 o 
  14   2   4     3827.58     3786.79    178.85 o 
  15   2   4      288.12      296.89     56.37 o 
  16   2   4        9.85       30.61     25.47 o 
  17   2   4       63.92       76.50     40.47 o 
  18   2   4     1929.88     2171.53    170.48 o 
  19   2   4        7.55       28.09     33.73 o 
   1   3   4     3760.42     4040.22     86.34 o 
   2   3   4      636.27      683.34     30.10 o 
   3   3   4     7077.78     7206.32    161.52 o 
   4   3   4       64.80       72.98     14.26 o 
   5   3   4      192.86      180.00     18.44 o 
   6   3   4      711.55      751.80     42.24 o 
   7   3   4      841.32      806.16     50.71 o 
   8   3   4       68.34       63.05     12.77 o 
   9   3   4     1734.37     1794.94     75.71 o 
  10   3   4        6.83        9.48     14.92 o 
  11   3   4     3940.88     3886.66    153.02 o 
  12   3   4      219.24      215.75     31.92 o 
  13   3   4      675.03      714.79     64.45 o 
  14   3   4      295.66      292.20     42.35 o 
  15   3   4     2098.59     2028.32    114.42 o 
  16   3   4       65.68      118.15     42.08 o 
  17   3   4        9.89       12.05     25.67 o 
  18   3   4      151.74      148.93     47.48 o 
  19   3   4      346.52      506.26     91.82 o 
   0   4   4     7625.99     7515.40    204.27 o 
   1   4   4     5708.84     5646.42    127.54 o 
   2   4   4     5967.83     6263.42    131.35 o 
   3   4   4     8379.43     8155.94    190.91 o 
   4   4   4     9959.24     9740.82    242.97 o 
   5   4   4     2094.19     2021.81     65.13 o 
   6   4   4       17.42       38.43     12.54 o 
   7   4   4     2874.89     2823.70     81.71 o 
   8   4   4     8896.03     8460.48    223.82 o 
   9   4   4     2959.42     2851.50     85.44 o 
  10   4   4      256.57      222.39     20.54 o 
  11   4   4      911.25      946.72     43.32 o 
  12   4   4     3560.66     3451.97    105.50 o 
  13   4   4      544.53      573.79     53.85 o 
  14   4   4      127.51      122.79     34.40 o 
  15   4   4      355.24      362.42     50.41 o 
  16   4   4      298.46      402.07     72.70 o 
  17   4   4       64.72       48.48     40.98 o 
  18   4   4       26.88        6.76     20.31 o 
  19   4   4        2.52      -16.37     29.22 o 
   1   5   4     1117.49     1256.50     41.20 o 
   2   5   4       62.94       68.35     10.97 o 
   3   5   4        6.07        4.55     10.19 o 
   4   5   4      816.03      842.25     34.81 o 
   5   5   4     1903.45     1830.44     56.74 o 
   6   5   4      374.69      371.42     12.98 o 
   7   5   4      302.88      334.65     31.67 o 
   8   5   4      288.29      294.17     21.58 o 
   9   5   4     1181.87      978.49     33.48 o 
  10   5   4      266.93      277.61     24.49 o 
  11   5   4      271.22      276.05     22.97 o 
  12   5   4      210.93      223.21     18.93 o 
  13   5   4      127.79      134.29     21.03 o 
  14   5   4      369.90      374.93     29.73 o 
  15   5   4      309.09      280.56     52.24 o 
  16   5   4      119.22       93.76     33.28 o 
  17   5   4      813.76      785.30    133.12 o 
  18   5   4      211.33      147.86     43.49 o 
   0   6   4     5950.85     6068.95    179.81 o 
   1   6   4     4064.93     4190.11     97.15 o 
   2   6   4      321.23      356.22     23.68 o 
   3   6   4     1941.52     1966.11     45.96 o 
   4   6   4     2638.93     2642.62    133.07 o 
   5   6   4     2432.01     2557.07    120.94 o 
   6   6   4     2362.01     2355.99    121.36 o 
   7   6   4     1106.36     1113.88     69.59 o 
   8   6   4     1236.19     1204.41     62.45 o 
   9   6   4      762.88      780.30     62.98 o 
  10   6   4      211.26      184.81     29.78 o 
  11   6   4      399.68      481.86     50.13 o 
  12   6   4     1843.56     1816.83    102.43 o 
  13   6   4      182.10      191.31     49.85 o 
  14   6   4      256.13      221.00     41.21 o 
  15   6   4      334.05      262.92     60.14 o 
  16   6   4      132.29      188.51     49.78 o 
  17   6   4       42.04        8.85     27.99 o 
   1   7   4     2948.74     3082.23     81.02 o 
   2   7   4       11.16       13.18      9.24 o 
   3   7   4       14.44       13.99     14.02 o 
   4   7   4      258.18      232.04     41.53 o 
   5   7   4     1381.77     1413.41     92.70 o 
   6   7   4      381.73      363.65     52.56 o 
   7   7   4        4.03       21.84     17.23 o 
   8   7   4       84.64      108.33     25.75 o 
   9   7   4     1745.24     1742.41     97.41 o 
  10   7   4      257.19      292.09     41.67 o 
  11   7   4        9.82       38.99     23.25 o 
  12   7   4      655.28      584.36     87.89 o 
  13   7   4     1212.94     1290.65    105.00 o 
  14   7   4      409.28      352.45     86.69 o 
  15   7   4        0.05       -5.72     24.62 o 
  16   7   4      242.04      123.51     54.82 o 
   0   8   4      903.52      925.79     53.76 o 
   1   8   4     1723.61     1781.01     49.92 o 
   2   8   4     4137.21     4233.35    113.52 o 
   3   8   4      312.09      363.40     40.47 o 
   4   8   4      712.71      845.65     58.00 o 
   5   8   4      667.26      709.41     63.85 o 
   6   8   4     3519.30     3787.47    186.08 o 
   7   8   4      469.27      517.46     66.81 o 
   8   8   4     1129.20     1040.33     74.31 o 
   9   8   4      228.18      268.75     40.99 o 
  10   8   4     1493.41     1498.11     93.74 o 
  11   8   4      274.73      298.13     54.39 o 
  12   8   4       14.99       30.09     35.41 o 
  13   8   4      223.25      133.16     52.61 o 
  14   8   4      748.27       -3.48     39.48 o 
  15   8   4       27.88       29.50     35.10 o 
   1   9   4      315.38      344.99     18.97 o 
   2   9   4       16.61        3.98     13.86 o 
   3   9   4     1282.47     1268.96     82.90 o 
   4   9   4       37.82       31.50     20.63 o 
   5   9   4     3925.53     4001.05    173.54 o 
   6   9   4      512.76      527.55     60.57 o 
   7   9   4     5279.81     5263.44    243.01 o 
   8   9   4      177.13      152.51     48.00 o 
   9   9   4      126.18       98.09     31.18 o 
  10   9   4      280.12      247.20     46.59 o 
  11   9   4     1770.20     2016.44    143.37 o 
  12   9   4      416.89      310.18     89.73 o 
  13   9   4       75.96       27.50     27.44 o 
  14   9   4      183.37       69.98     46.09 o 
   0  10   4     1563.67     1502.18    142.67 o 
   1  10   4       75.51       69.97      9.58 o 
   2  10   4     1189.58     1329.91     87.12 o 
   3  10   4      693.87      751.73     64.72 o 
   4  10   4     2905.93     3026.61    134.03 o 
   5  10   4       45.81       43.18     25.77 o 
   6  10   4      940.48      904.77    106.77 o 
   7  10   4       55.39       55.80     32.50 o 
   8  10   4     1731.46     1890.68    131.25 o 
   9  10   4      106.23       61.00     36.34 o 
  10  10   4      986.30      758.38    151.64 o 
  11  10   4       11.98       22.71     26.67 o 
  12  10   4     1110.97      952.84    190.74 o 
   1  11   4     1778.37     1678.68    129.03 o 
   2  11   4        2.36       14.66     21.53 o 
   3  11   4      827.42      789.09    111.43 o 
   4  11   4       16.15       14.35     22.63 o 
   5  11   4     1340.96     1293.89    120.02 o 
   6  11   4       70.74       64.96     38.24 o 
   7  11   4      918.98      647.65    152.69 o 
   8  11   4      217.13      133.96     43.97 o 
   9  11   4     2391.65     2391.01    155.33 o 
   0  12   4     1566.56     1663.00    238.20 o 
   1  12   4       16.30       31.39     45.39 o 
   2  12   4     1040.42      836.95    181.32 o 
   3  12   4       26.07       39.32     21.29 o 
   4  12   4      839.94      962.30     78.78 o 
   5  12   4       15.82       10.60     20.11 o 
   6  12   4      407.65      260.09     62.62 o 
   1   1   5      285.66      345.70     19.51 o 
   2   1   5      326.40      363.24     15.41 o 
   3   1   5      464.16      492.61     32.09 o 
   4   1   5     1988.76     1913.64     67.56 o 
   5   1   5      407.78      418.16     30.13 o 
   6   1   5      410.53      385.08     22.27 o 
   7   1   5     1746.63     1691.57     50.10 o 
   8   1   5     2381.31     2323.75     74.83 o 
   9   1   5      241.26      251.54     26.35 o 
  10   1   5     3286.79     3088.83     96.67 o 
  11   1   5     2626.34     2640.34    111.85 o 
  12   1   5      893.72      929.30     61.17 o 
  13   1   5       51.04       52.74     29.02 o 
  14   1   5     1763.31     1909.57    131.05 o 
  15   1   5     1183.76     1230.86    100.67 o 
  16   1   5     1402.19     1433.03    146.26 o 
  17   1   5      158.78      177.72     52.68 o 
  18   1   5      831.55     1070.28    114.15 o 
   0   2   5      601.55      660.28     33.25 o 
   1   2   5      156.27      179.80     13.81 o 
   2   2   5     2864.56     2978.45     85.80 o 
   3   2   5      201.40      171.89     18.73 o 
   4   2   5     1024.67     1061.49     46.08 o 
   5   2   5      413.96      421.62     36.79 o 
   6   2   5     3962.13     3677.41    126.20 o 
   7   2   5      736.35      713.40     45.41 o 
   8   2   5     1512.69     1394.06     64.85 o 
   9   2   5       40.70       41.25     12.72 o 
  10   2   5     1707.83     1600.24     78.38 o 
  11   2   5      383.18      417.80     39.40 o 
  12   2   5      226.33      232.65     37.10 o 
  13   2   5      245.21      260.99     37.96 o 
  14   2   5     1101.52     1280.95    117.41 o 
  15   2   5       82.63      128.66     38.91 o 
  16   2   5      151.72      176.64     46.63 o 
  17   2   5      114.04      130.59     43.44 o 
  18   2   5      221.74      220.76     62.73 o 
   1   3   5     2963.93     3224.80    111.11 o 
   2   3   5      244.00      259.38     22.50 o 
   3   3   5     1626.48     1615.72     56.16 o 
   4   3   5       25.60       23.92     14.31 o 
   5   3   5     4358.99     4355.68    124.99 o 
   6   3   5      740.37      754.32     40.68 o 
   7   3   5     1092.63     1039.12     55.44 o 
   8   3   5      694.21      655.76     53.19 o 
   9   3   5     6145.80     6018.61    217.49 o 
  10   3   5     1988.05     2048.27     97.10 o 
  11   3   5      464.79      420.32     37.76 o 
  12   3   5     2378.86     2404.68    114.74 o 
  13   3   5     3086.42     3007.22    138.55 o 
  14   3   5      587.66      655.07     66.81 o 
  15   3   5       69.32       40.45     27.65 o 
  16   3   5     2017.47     2148.06    150.31 o 
  17   3   5     1252.17     1430.44    170.17 o 
  18   3   5      937.65      829.57    204.18 o 
   0   4   5     7876.11     7918.46    252.70 o 
   1   4   5     1718.33     1850.54     41.19 o 
   2   4   5      473.81      628.60     38.23 o 
   3   4   5     1844.58     1867.93     67.47 o 
   4   4   5     8963.06     9067.34    258.07 o 
   5   4   5     2018.90     1864.64     68.51 o 
   6   4   5     3048.11     3069.26     99.39 o 
   7   4   5       39.88       34.86     13.88 o 
   8   4   5     5379.68     5273.20    155.80 o 
   9   4   5      164.65      170.85     29.87 o 
  10   4   5      586.90      593.99     60.21 o 
  11   4   5      751.20      651.22     39.34 o 
  12   4   5     3573.13     3387.40    154.58 o 
  13   4   5       21.51       19.57     12.02 o 
  14   4   5      354.52      227.69     37.02 o 
  15   4   5       78.18       68.66     19.64 o 
  16   4   5     1673.74     1693.53    101.67 o 
  17   4   5      178.73       95.18     33.09 o 
   1   5   5     4258.20     4502.79    100.92 o 
   2   5   5      513.35      581.00     34.03 o 
   3   5   5     5441.82     5843.04    156.07 o 
   4   5   5      407.68      451.95     30.91 o 
   5   5   5     1943.31     1996.72     65.71 o 
   6   5   5      695.12      658.17     40.08 o 
   7   5   5     4517.04     4601.53    152.14 o 
   8   5   5      921.55      936.14     40.36 o 
   9   5   5     2132.22     1988.29     75.69 o 
  10   5   5     1316.03     1300.91     63.79 o 
  11   5   5     3475.08     3445.86     97.71 o 
  12   5   5      514.69      537.27     32.39 o 
  13   5   5      456.77      368.26     56.47 o 
  14   5   5      306.66      303.43     59.61 o 
  15   5   5     2105.20     2366.03    127.13 o 
  16   5   5      624.24      596.78    118.01 o 
  17   5   5      136.38       78.04     45.61 o 
   0   6   5      583.45      642.93     54.06 o 
   1   6   5      610.82      662.96     40.02 o 
   2   6   5    10634.86    11264.33    272.34 o 
   3   6   5     3339.66     3518.18    110.12 o 
   4   6   5      693.53      732.42     32.24 o 
   5   6   5     1433.75     1374.82     65.88 o 
   6   6   5     6207.25     6643.14    309.55 o 
   7   6   5      176.30      199.07     44.22 o 
   8   6   5      602.62      625.32     75.55 o 
   9   6   5     1808.02     1756.06    127.56 o 
  10   6   5     3660.43     3450.51    177.89 o 
  11   6   5      508.35      468.96     35.41 o 
  12   6   5      301.50      261.84     45.80 o 
  13   6   5       44.67       54.20     21.73 o 
  14   6   5     2249.45     2214.51    123.72 o 
  15   6   5      180.64      132.79     48.69 o 
  16   6   5      420.07      211.86     92.81 o 
   1   7   5     5826.23     6246.24    158.32 o 
   2   7   5      238.84      250.87     18.68 o 
   3   7   5     1528.49     1416.29     45.36 o 
   4   7   5       91.87       69.11     30.80 o 
   5   7   5     1971.63     2071.24    124.09 o 
   6   7   5        3.18      -23.14     24.07 o 
   7   7   5      602.79      634.10     70.97 o 
   8   7   5     1091.57     1162.60    109.51 o 
   9   7   5     1580.34     1686.67    153.98 o 
  10   7   5      384.19      272.89     64.38 o 
  11   7   5     1237.55     1291.40     86.68 o 
  12   7   5       87.12       78.81     24.62 o 
  13   7   5     1602.61     1582.19    108.93 o 
  14   7   5      548.89        2.31     37.31 o 
  15   7   5      206.28       35.73     47.40 o 
   0   8   5     4668.02     4719.82    174.53 o 
   1   8   5      576.38      665.84     34.64 o 
   2   8   5      100.69      109.48     12.30 o 
   3   8   5     3395.36     3950.92    139.92 o 
   4   8   5     4828.66     5126.98    223.00 o 
   5   8   5      381.72      400.70     60.29 o 
   6   8   5       12.72       38.84     32.11 o 
   7   8   5      789.44      680.08    121.63 o 
   8   8   5     2217.97     2460.23    174.87 o 
   9   8   5     1011.05      994.35    151.93 o 
  10   8   5       26.64       12.21     29.49 o 
  11   8   5      176.08      190.23     56.94 o 
  12   8   5     1359.01     1314.68    166.96 o 
  13   8   5      321.83      179.05     87.68 o 
  14   8   5      175.24       47.84     48.35 o 
   1   9   5      778.92      749.80     43.84 o 
   2   9   5       69.14       83.24     24.21 o 
   3   9   5      846.78      886.25     63.52 o 
   4   9   5       28.47       15.32     25.47 o 
   5   9   5       49.74       80.93     31.26 o 
   6   9   5       28.94       52.94     30.76 o 
   7   9   5      344.48      263.45     58.90 o 
   8   9   5      146.38      121.74     48.63 o 
   9   9   5      273.97      123.12     48.98 o 
  10   9   5       60.66       51.60     45.41 o 
  11   9   5      317.49      120.73     57.96 o 
  12   9   5      116.71       54.24     43.27 o 
   0  10   5      145.05      124.69     20.83 o 
   1  10   5     1183.43     1279.42     70.53 o 
   2  10   5      578.99      581.00    106.90 o 
   3  10   5      856.93      966.52    125.93 o 
   4  10   5      136.33      159.74     41.45 o 
   5  10   5      783.24      803.84    122.05 o 
   6  10   5     1430.28     1374.50    121.56 o 
   7  10   5      408.20      301.88     85.18 o 
   8  10   5      153.55      105.79     43.54 o 
   9  10   5       84.34       61.33     37.12 o 
  10  10   5      395.32      187.20     83.29 o 
   1  11   5      152.53      144.85     62.56 o 
   2  11   5       12.27      -10.36     16.56 o 
   3  11   5        3.58       14.32     22.84 o 
   4  11   5       26.56       52.48     28.76 o 
   5  11   5        7.98        5.47     22.39 o 
   6  11   5      114.51       87.49     38.60 o 
   7  11   5       25.33        5.99     28.54 o 
   0   0   6     9736.02    10940.59    495.87 o 
   1   0   6    15763.77    17239.76    632.73 o 
   2   0   6      815.01      944.92     63.32 o 
   3   0   6     1835.76     1906.55    113.67 o 
   4   0   6     8526.93     8622.08    417.81 o 
   5   0   6     5913.89     6266.50    347.83 o 
   6   0   6      250.41      273.05     25.72 o 
   7   0   6     9018.62     8714.36    390.69 o 
   8   0   6    12309.15    11707.16    609.48 o 
   9   0   6       96.42      124.81     27.18 o 
  10   0   6     2917.87     2639.54    160.82 o 
  11   0   6     1295.67     1235.32     76.23 o 
  12   0   6     3206.45     2849.21    201.41 o 
  13   0   6     2383.11     2351.03    173.54 o 
  14   0   6      126.62       80.16     47.24 o 
  15   0   6       25.54       25.50     30.17 o 
  16   0   6     1339.38     1128.71    200.32 o 
  17   0   6      181.10      145.69     64.52 o 
   1   1   6     4692.14     5165.03    139.63 o 
   2   1   6        6.92       17.32     12.24 o 
   3   1   6     2632.61     2750.45    116.22 o 
   4   1   6       11.76       31.74     19.93 o 
   5   1   6     3497.78     3410.23    125.40 o 
   6   1   6      205.05      169.28     24.85 o 
   7   1   6     4030.67     3945.02    152.37 o 
   8   1   6      164.55      131.53     16.25 o 
   9   1   6     2743.81     2443.30     95.64 o 
  10   1   6        3.34        6.59     14.41 o 
  11   1   6     2442.80     2280.86     92.81 o 
  12   1   6       16.46       21.47     18.04 o 
  13   1   6     2359.95     2095.33    123.88 o 
  14   1   6      273.57      201.97     35.34 o 
  15   1   6      618.59      573.96     50.22 o 
  16   1   6        4.39       15.58     20.09 o 
  17   1   6      661.93      641.33     72.30 o 
   0   2   6       83.27       78.18     15.59 o 
   1   2   6     8039.94     8755.18    203.33 o 
   2   2   6     7278.55     7810.85    218.05 o 
   3   2   6     3438.54     3581.98    127.42 o 
   4   2   6     1143.91     1150.49     64.64 o 
   5   2   6     4827.86     4929.12    164.84 o 
   6   2   6     7359.69     7337.98    234.94 o 
   7   2   6     3093.71     3204.36    123.69 o 
   8   2   6       48.75       58.39     22.90 o 
   9   2   6     2216.03     2146.61    102.11 o 
  10   2   6     4408.93     4354.61    181.07 o 
  11   2   6     1996.98     2026.43    108.55 o 
  12   2   6      394.39      347.00     25.59 o 
  13   2   6     1002.65      968.89     58.41 o 
  14   2   6     2220.43     2000.36    127.42 o 
  15   2   6      219.47      209.30     41.72 o 
  16   2   6      286.41      202.91     40.52 o 
  17   2   6      111.16       85.78     39.00 o 
   1   3   6     1229.65     1371.67     59.29 o 
   2   3   6      609.76      664.75     41.89 o 
   3   3   6     1978.35     2045.86     84.12 o 
   4   3   6      493.22      522.97     41.22 o 
   5   3   6     1255.30     1291.51     62.88 o 
   6   3   6        2.68       -2.67     13.72 o 
   7   3   6     2965.27     2857.01    127.86 o 
   8   3   6     1930.57     1876.09     88.24 o 
   9   3   6      897.70      889.81     69.14 o 
  10   3   6       32.59       39.27     24.66 o 
  11   3   6      430.04      433.88     57.88 o 
  12   3   6        5.24       18.26     19.83 o 
  13   3   6      279.51      224.46     34.27 o 
  14   3   6      612.06      512.14     76.71 o 
  15   3   6      595.44      507.68    118.05 o 
  16   3   6        3.75        7.99     19.35 o 
   0   4   6     4066.33     4168.87    189.51 o 
   1   4   6     2699.44     2997.71    117.93 o 
   2   4   6      104.97      116.01     22.54 o 
   3   4   6     5168.69     5517.98    175.25 o 
   4   4   6     2346.24     2343.53     93.16 o 
   5   4   6     3157.73     3184.54    107.94 o 
   6   4   6      181.59      167.35     24.26 o 
   7   4   6     1610.32     1755.26     91.91 o 
   8   4   6     1006.84     1025.05     65.30 o 
   9   4   6     2788.69     2944.15    123.92 o 
  10   4   6        5.58       -9.99     12.99 o 
  11   4   6      596.38      682.89     61.46 o 
  12   4   6      594.69      603.67     75.07 o 
  13   4   6      102.66      129.25     40.73 o 
  14   4   6        5.40      -15.67     26.64 o 
  15   4   6      727.54      696.91    124.33 o 
  16   4   6      861.60      639.39    205.77 o 
   1   5   6      329.65      333.84     27.38 o 
   2   5   6      112.85      127.99     29.99 o 
   3   5   6        2.14       31.52     14.79 o 
   4   5   6        7.45       24.60     15.42 o 
   5   5   6      463.75      435.17     33.65 o 
   6   5   6      586.40      604.92     37.33 o 
   7   5   6       43.93        9.22     18.31 o 
   8   5   6      195.16      189.18     25.84 o 
   9   5   6       71.89       65.48     22.31 o 
  10   5   6      178.77      205.56     23.73 o 
  11   5   6       20.73       22.40     15.40 o 
  12   5   6      586.25      583.80     69.12 o 
  13   5   6      262.88      170.36     62.46 o 
  14   5   6      128.00      123.02     56.13 o 
  15   5   6        0.44        8.16     38.49 o 
   0   6   6     1900.79     2066.97     85.14 o 
   1   6   6     1396.59     1564.26     64.90 o 
   2   6   6      212.38      232.54     24.92 o 
   3   6   6     4273.86     4691.06    152.86 o 
   4   6   6      174.58      180.75     23.52 o 
   5   6   6      590.99      703.13     47.02 o 
   6   6   6        7.94        9.84     11.76 o 
   7   6   6      870.81      875.03     46.01 o 
   8   6   6      354.78      396.74     67.68 o 
   9   6   6     1342.82     1520.92    137.02 o 
  10   6   6        1.20      -35.94     35.94 o 
  11   6   6       89.35      126.26     48.44 o 
  12   6   6      353.16      264.43     84.01 o 
  13   6   6       71.51       81.27     61.41 o 
  14   6   6       12.92       65.67     47.70 o 
   1   7   6       58.66       52.22     15.13 o 
   2   7   6      213.70      204.74     20.70 o 
   3   7   6      821.51      878.54     51.05 o 
   4   7   6      188.65      179.65     21.93 o 
   5   7   6     1168.89     1182.40    114.98 o 
   6   7   6      108.57      136.67     43.27 o 
   7   7   6      263.19      261.62     62.62 o 
   8   7   6       49.15       87.32     43.75 o 
   9   7   6      568.85      556.43     99.71 o 
  10   7   6      482.83      444.25     78.11 o 
  11   7   6       48.42       71.32     48.34 o 
  12   7   6      442.70      271.44    100.94 o 
  13   7   6      457.39      159.20     84.60 o 
   0   8   6      932.25      990.69     90.11 o 
   1   8   6      236.83      276.30     24.07 o 
   2   8   6     1596.41     1551.23     58.78 o 
   3   8   6      462.96      532.61     36.92 o 
   4   8   6      577.24      598.09     63.28 o 
   5   8   6      619.06      742.63     79.88 o 
   6   8   6     1006.85      906.03    219.33 o 
   7   8   6      738.04      697.17    142.27 o 
   8   8   6      332.17      250.04     71.19 o 
   9   8   6      386.68      365.30     77.17 o 
  10   8   6      565.03      446.00     92.33 o 
  11   8   6       82.07       88.87     48.35 o 
   1   9   6     1753.75     1714.08     60.17 o 
   2   9   6       41.45       38.64     16.03 o 
   3   9   6     1544.46     1533.24    107.64 o 
   4   9   6      354.44      355.63     68.41 o 
   5   9   6      598.52      547.16    130.00 o 
   6   9   6      159.03      153.92     50.73 o 
   7   9   6     1007.00      830.50    121.58 o 
   8   9   6      100.35       50.19     40.86 o 
   9   9   6      450.06      131.75     66.79 o 
   0  10   6     1672.61     1719.54    148.96 o 
   1  10   6      379.83      218.36     67.47 o 
   2  10   6     1029.37      899.63    154.09 o 
   3  10   6        6.55        1.26     19.05 o 
   4  10   6     1129.59     1177.52     90.77 o 
   5  10   6      233.57      199.54     52.73 o 
   6  10   6     1467.68     1501.24    150.95 o 
   1   1   7      269.26      305.00     20.84 o 
   2   1   7      874.24      916.28     49.17 o 
   3   1   7      538.06      590.75     48.00 o 
   4   1   7       39.20       70.69     22.90 o 
   5   1   7      330.13      352.14     51.36 o 
   6   1   7     1478.15     1612.23     95.42 o 
   7   1   7      195.74      241.28     41.03 o 
   8   1   7     1032.01     1087.20     77.97 o 
   9   1   7        4.60        2.26     18.50 o 
  10   1   7       96.68      136.38     33.07 o 
  11   1   7      182.72       90.67     39.73 o 
  12   1   7     1287.90     1267.57    109.63 o 
  13   1   7       71.33       49.37     27.46 o 
  14   1   7     1189.18     1252.57     91.23 o 
  15   1   7      116.23       54.05     35.56 o 
   0   2   7     2336.46     2581.46    110.80 o 
   1   2   7      438.32      452.24     36.03 o 
   2   2   7     2133.03     2196.82     86.83 o 
   3   2   7      145.23      126.21     24.81 o 
   4   2   7      498.03      580.51     51.23 o 
   5   2   7      846.45      795.10     59.94 o 
   6   2   7      579.19      549.41     47.55 o 
   7   2   7      569.92      589.17     48.23 o 
   8   2   7      170.45      174.65     36.09 o 
   9   2   7        3.34      -14.93     20.61 o 
  10   2   7      745.74      717.51     79.09 o 
  11   2   7       71.33       81.20     31.80 o 
  12   2   7      144.56      118.59     36.58 o 
  13   2   7       58.86       26.33     24.64 o 
  14   2   7      465.35      350.32     92.27 o 
   1   3   7     2051.12     2152.77     78.29 o 
   2   3   7       92.06       87.70     25.14 o 
   3   3   7     2399.21     2556.47    120.27 o 
   4   3   7     1124.52     1189.93     75.42 o 
   5   3   7     1368.27     1337.06     77.54 o 
   6   3   7      346.26      348.25     38.24 o 
   7   3   7     1723.58     1763.95    102.09 o 
   8   3   7      288.01      356.51     45.32 o 
   9   3   7      907.30      913.15     64.18 o 
  10   3   7      768.93      954.00     75.81 o 
  11   3   7      242.00      188.34     41.19 o 
  12   3   7      651.32      686.50    107.48 o 
  13   3   7      572.59      421.71    116.99 o 
  14   3   7      629.45      562.31    133.54 o 
   0   4   7     4207.25     4331.74    260.06 o 
   1   4   7      367.92      451.05     33.25 o 
   2   4   7     1126.39     1170.06     57.45 o 
   3   4   7      803.80      912.06     69.68 o 
   4   4   7     4104.68     4245.33    165.51 o 
   5   4   7      529.89      575.85     53.47 o 
   6   4   7     1631.27     1852.68     96.96 o 
   7   4   7      988.94      940.49     61.24 o 
   8   4   7     1351.47     1450.06     80.83 o 
   9   4   7      333.87      359.19     43.22 o 
  10   4   7      760.19      679.40     66.67 o 
  11   4   7       56.06       85.78     25.79 o 
  12   4   7     1140.90     1290.34     79.91 o 
  13   4   7       41.11       40.72     24.70 o 
   1   5   7     1862.36     1865.96    112.23 o 
   2   5   7      339.00      354.32     44.65 o 
   3   5   7     3408.32     3565.56    150.83 o 
   4   5   7      678.78      703.84     58.88 o 
   5   5   7     2211.36     2251.57     96.67 o 
   6   5   7      274.17      331.09     36.34 o 
   7   5   7     1863.27     1879.01     96.93 o 
   8   5   7       44.68       54.71     28.40 o 
   9   5   7      891.35     1034.56     98.11 o 
  10   5   7     1270.43     1357.23     79.25 o 
  11   5   7     1058.91     1104.61    113.64 o 
  12   5   7      359.61      283.44     86.79 o 
   0   6   7     2167.90     2587.89    216.31 o 
   1   6   7      621.14      635.68     71.48 o 
   2   6   7     3205.29     3243.61    111.71 o 
   3   6   7     1141.01     1213.70     72.86 o 
   4   6   7      494.14      493.21     52.38 o 
   5   6   7      484.15      529.53     53.47 o 
   6   6   7     1870.07     1925.73     99.02 o 
   7   6   7      687.75      779.80     66.43 o 
   8   6   7     1124.86     1074.41    125.03 o 
   9   6   7      711.72      636.74    103.63 o 
  10   6   7     2951.18     2727.88    213.11 o 
  11   6   7       50.42       98.63     50.23 o 
   1   7   7     1223.47     1186.98     58.70 o 
   2   7   7       21.10       18.18     12.89 o 
   3   7   7      957.14     1022.87     50.77 o 
   4   7   7       24.47       27.89     13.90 o 
   5   7   7     1131.65     1173.91    140.90 o 
   6   7   7       93.99       81.94     44.00 o 
   7   7   7     1442.95     1558.55    151.85 o 
   8   7   7      324.35      260.16     67.70 o 
   9   7   7     1413.15     1573.69    150.91 o 
  10   7   7      205.56      174.10     80.89 o 
   0   8   7      995.56      957.67    140.79 o 
   1   8   7     1066.95     1194.17     86.13 o 
   2   8   7      286.34      254.63     69.13 o 
   3   8   7      475.47      514.59    100.33 o 
   4   8   7     1217.53     1265.20    102.58 o 
   5   8   7      571.79      678.75     91.62 o 
   6   8   7      282.34      296.82     54.66 o 
   7   8   7      389.85      282.71     84.12 o 
   8   8   7     1176.48     1218.98    149.04 o 
   1   9   7       59.56       58.37     50.59 o 
   2   9   7       25.04       34.31     40.40 o 
   3   9   7      227.04      147.84     61.12 o 
   4   9   7       38.27       34.82     28.21 o 
   0   0   8     7281.35     7341.08    372.85 o 
   1   0   8     3031.27     3376.36    132.24 o 
   2   0   8     2780.38     3153.98    175.35 o 
   3   0   8     2105.81     2556.15    182.41 o 
   4   0   8     1660.36     1666.85    132.40 o 
   5   0   8     2357.28     2562.12    189.81 o 
   6   0   8      950.54     1101.40    115.99 o 
   7   0   8      532.67      607.84    147.87 o 
   8   0   8      922.74      665.42    245.57 o 
   9   0   8      795.77      743.26    252.68 o 
  10   0   8     1111.59     1308.85    173.89 o 
  11   0   8     1763.31     1951.23    231.88 o 
  12   0   8     2078.84     2437.30    378.23 o 
   1   1   8     3081.38     3266.35    122.36 o 
   2   1   8      192.46      198.53     42.92 o 
   3   1   8     2844.86     3098.17    142.10 o 
   4   1   8      262.73      261.39     44.95 o 
   5   1   8      884.30     1003.86     75.45 o 
   6   1   8       40.65       43.63     27.88 o 
   7   1   8     1086.53     1248.73     99.36 o 
   8   1   8      226.10      143.05     46.18 o 
   9   1   8     1639.64     1668.92    203.55 o 
  10   1   8        5.23      -16.39     31.93 o 
  11   1   8     1414.77     1281.96    337.25 o 
  12   1   8       26.05       27.01     51.72 o 
   0   2   8     1199.09     1316.67     78.94 o 
   1   2   8     2040.76     2282.19     87.96 o 
   2   2   8     1280.91     1306.41     69.74 o 
   3   2   8     3030.37     3523.08    166.10 o 
   4   2   8     1660.15     1892.31     98.70 o 
   5   2   8     1664.11     1878.16    111.59 o 
   6   2   8     2346.86     2479.12    140.17 o 
   7   2   8      693.33      728.45     80.92 o 
   8   2   8     1026.40     1008.74    186.12 o 
   9   2   8      658.03      708.45    156.62 o 
  10   2   8      846.99      439.85    136.41 o 
  11   2   8      510.02      393.73    102.95 o 
   1   3   8      419.49      387.08     43.90 o 
   2   3   8       58.65       77.94     21.74 o 
   3   3   8     1020.64     1094.44    103.45 o 
   4   3   8      100.42       64.23     27.07 o 
   5   3   8     1313.54     1357.21    100.71 o 
   6   3   8       23.43       29.84     25.63 o 
   7   3   8      896.44      711.97    123.23 o 
   8   3   8       78.90       92.97     29.57 o 
   9   3   8      380.12      191.43     67.95 o 
  10   3   8       79.48       26.70     23.51 o 
  11   3   8      293.71      174.38     48.20 o 
   0   4   8       19.80       12.91     31.49 o 
   1   4   8      775.97      849.39    165.20 o 
   2   4   8       74.04       62.42     18.65 o 
   3   4   8     3085.10     3494.46    134.17 o 
   4   4   8      418.54      278.70     59.32 o 
   5   4   8      609.71      622.08    105.78 o 
   6   4   8      810.56      783.61    137.58 o 
   7   4   8      451.44      490.50     63.98 o 
   8   4   8      561.42      389.69     99.31 o 
   9   4   8      855.37      952.55    136.56 o 
  10   4   8       48.52       28.30     20.83 o 
   1   5   8        5.55        7.64     18.99 o 
   2   5   8      110.69       59.82     28.56 o 
   3   5   8       24.65        1.63     12.32 o 
   4   5   8       69.15       39.05     29.72 o 
   5   5   8        4.57        8.02     17.08 o 
   6   5   8       12.33      -21.80     21.80 o 
   7   5   8        0.55       12.76     19.71 o 
   8   5   8      141.68      135.95     51.31 o 
   9   5   8      167.45       66.92     59.74 o 
   0   6   8       28.74        6.07     26.00 o 
   1   6   8      332.75      308.00     84.47 o 
   2   6   8       24.99       18.12     23.16 o 
   3   6   8      319.14      306.69     73.27 o 
   4   6   8      232.67       94.68     32.09 o 
   5   6   8     1171.74     1274.17    145.87 o 
   6   6   8      145.27      109.91     52.94 o 
   7   6   8      534.56      444.16    141.03 o 
   1   7   8      374.38      137.96     51.65 o 
   2   7   8       35.40        7.06     16.91 o 
   3   7   8      285.95      162.07     68.07 o 
   4   7   8      176.78      101.35     56.05 o 
   1   1   9       83.71       44.26     26.20 o 
   2   1   9       74.82       55.62     27.50 o 
   3   1   9       85.17       38.79     22.76 o 
   4   1   9       63.21       29.72     25.65 o 
   5   1   9       86.57       56.68     29.67 o 
   6   1   9       89.81       50.79     29.82 o 
   7   1   9      102.43       65.52     35.00 o 
   0   2   9      106.44       95.13     43.62 o 
   1   2   9      189.87      155.34     31.99 o 
   2   2   9      119.12       81.24     35.62 o 
   3   2   9        1.41      -20.89     24.29 o 
   4   2   9      563.10      120.94     73.65 o 
   5   2   9       98.71       33.18     27.86 o 
   6   2   9     1158.78      951.20    159.27 o 
   1   3   9      432.51      314.00     57.57 o 
   2   3   9        1.34        2.83     18.14 o 
   3   3   9      874.63      803.14    170.88 o 
   4   3   9      159.36      117.67     45.37 o 
   5   3   9      899.96      691.11    187.22 o 
   0   4   9     1063.17     1007.26    250.38 o 
   1   4   9      182.47      137.69     37.55 o 
   2   4   9     1293.65     1468.62    111.25 o 
   3   4   9        6.23       -0.56     21.66 o 
   4   4   9      952.70      692.06    169.72 o 
                                                 
